# Supplementary material for: UNified FramewOrk for reguLatory Dynamics (UNFOLD): Dissecting robustness, plasticity, evolvability and canalisation of biological function
Source: PLoS Comput Biol. 2026 May 28;22(5):e1014289. doi: 10.1371/journal.pcbi.1014289 (PMC13252850; doi:10.1371/journal.pcbi.1014289)
Supplement: S1 Text — Probabilities of different categories of edges occurring in the complete set of 16,038 networks. Table C: Function Categories. The 20 functions that three-node networks perform can be categorised based on the number of phases into which a given time response can be divided. Table D: Weights table for calculation of functional diversity. The rows and columns represent the categories as given in Table C. We further sub-categorise the monophasic category (I) into I.A and I.B representing decay and growth, respectively. Sub-category I.A includes functions FID01, FID03, and FID05 while I.B includes FID02, FID04, and FID06. Fig A: Upset plots for network and circuit distributions over function categories. Fig B: Distribution of canalised circuit pairs over SD. (TEX) [file pcbi.1014289.s001.tex]

\documentclass{article}
\usepackage[british]{babel}
\selectlanguage{british}
\usepackage{multirow}
\usepackage{graphicx}
\usepackage{caption}
\usepackage{subcaption}
\usepackage{amsmath}
\setlength{\parindent}{0pt}
\newcommand{\forceindent}{\leavevmode{\parindent=1em\indent}}
\usepackage[colorlinks,citecolor=blue,linkcolor=red,urlcolor=violet]{hyperref}
\usepackage{subcaption}
\DeclareCaptionSubType*[arabic]{figure}
\addto\extrasngerman{\def\figureautorefname{Abb.}}
\newcommand{\etal}{\textit{et~al.}}

\usepackage{rotating}
\usepackage{geometry}
\usepackage[table]{xcolor}
\usepackage{float}

\usepackage{tabularx}
\usepackage[graphicx]{realboxes}

\newcommand{\supplementarysection}{
  \setcounter{figure}{0}% Reset figure counter
  \setcounter{table}{0}
  \setcounter{section}{0}
  \let\oldthesection\thesection
  \renewcommand{\thefigure}{\Alph{figure}}% Label figures as A, B, C, ...
  \renewcommand{\thetable}{\Alph{table}}% Label tables as A, B, C, ...
  \renewcommand{\thesection}{S\oldthesection}
}
\date{}
\title{UNFOLDing Robustness, Plasticity, Evolvability and
Canalisation of Biological Function}
\author{Debomita Chakraborty, Raghunathan Rengaswamy, Karthik Raman}
\begin{document}
\supplementarysection{}
\maketitle{}

% ============================================================
% This file constitutes S1 text.
% Internal components are labelled alphabetically:
%   Table A = Edge Probabilities
%   Table B = Function Categories
%   Table C = Weights table for functional diversity
%   Fig A   = Upset plots for network and circuit distributions
%   Fig B   = Distribution of canalised circuit pairs over SD
% ============================================================

\section*{}

\subsection*{Section 1: S1 Text}
\label{sec:methods}

\subsubsection*{Section 1.1: Validation}
To validate that taking the super-set of parameter sets for a fully connected network and modifying it to lower dimensions for networks having less than 9 edges is equivalent to sampling using LHS separately for each network, we follow below steps: 
\begin{enumerate}
    \item We sample $10,000$ parameters in three dimensions using LHS and change the $z$-coordinates of all the samples to zero to obtain two-dimensional samples.
    \item We generate a new set of $10,000$ samples using LHS in two dimensions.
    \item We then check if the above two sets of samples follow the same distribution by performing a two-sample Kolmogorov-Smirnov goodness-of-fit test. 
\end{enumerate}
The \emph{p-}values corresponding to each coordinate is $1.0$. Furthermore, we repeated this validation for one-dimensional samples obtained by making the $y$ and $z$-coordinates of $10,000$ three-dimensional samples zero. In this case, too, the \emph{p-}value for the two-sample Kolmogorov-Smirnov goodness-of-fit test is $1.0$. Thus, the null hypothesis cannot be rejected, indicating that the samples obtained in steps 1 and 2 above follow the same distribution. Thus, using the super-set of parameters by making the parameters corresponding to missing edges zero is equivalent to re-sampling in the lower dimensional parameter space using LHS.

\subsubsection*{Section 1.2: Analysis of Adaptation}
For each of the 16038 networks, we filter out adaptive networks using the criteria of adaptation error $<$ 0.005 and response $>$ 0.2 as done by Shi~\etal~\cite{Shi2017}. However, using these two criteria alone, we find oscillatory behaviours in the filtered time courses along with adaptation. So we further apply the filtering conditions used by Ma~\etal~\cite{Ma2009} for detecting adaptation in enzyme regulatory networks. These criteria filter out ill-behaved circuits, such as those which exhibit oscillations, or take a long time to stabilise (we choose this as more than 0.05\% change even after 50\% of the total simulation time). We then find the number of adaptive circuits for each of our three parameter sets (V0, V1, and V2). The results are listed in Table~A. We note that no network exhibits adaptation for more than 10 parameter sets. Our findings regarding adaptive networks are contrary to the results reported by Shi~\cite{Shi2017} as we find that networks with neither negative feedback loops (NFBL) nor incoherent feedforward loops (IFFL) are capable of exhibiting adaptation, in spite of the additional constraints we applied to remove ill-behaved circuits. We found 97 networks exhibiting adaptation across versions V0, V1, and V2, indicating that under different parametric conditions, a different set of networks are capable of exhibiting adaptation.

\begin{table}[H]
    \centering
    \begin{tabular}{|l|c|c|c|} \hline  
         \textbf{Number of adaptive networks with}&  \textbf{V0}&  \textbf{V1}& \textbf{V2}\\ \hline  
          Negative Feedback Loops (NFBL)&  308&  259& 284\\ \hline  
         Incoherent Feedforward Loops (IFFL)&  9&  4& 0\\ \hline  
         Both NFBL and IFFL&  56&  125& 78\\ \hline  
         Neither NFBL nor IFFL&  15&  18& 19\\ \hline  
 \textbf{Total number of adaptive networks}& \textbf{388}& \textbf{406}&\textbf{381}\\ \hline
    \end{tabular}
    \caption{Adaptive networks having different structures across the three sets of parameters given by V0, V1, and V2.}
    \label{tab:adapt}
\end{table}

\subsubsection*{Section 1.3: Dual Space}
Given a circuit, when there is a change in the type of interaction from activation to inhibition or vice versa without introducing a new interaction or eliminating any existing interactions, we consider this a special case of structural change that produces \emph{dual circuits}. If a circuit before and after such a structural change has at least one interaction type unchanged, then we term it a \emph{partial dual} while a type change for all the edges results in a \emph{complete dual}. The condition for duality is given below.
\begin{equation}
    SD_{ij} \neq 0, \text{ and } PD_{ij} = 0
\end{equation}
In our sampling method, since we use parameter sets from a super-set, the numerical value of the parameters corresponding to the altered edges in duals do not change, i.e., although activation (inhibition) changes to inhibition (activation), the parameter values for these remain the same. $PD_{ij}$ being the Euclidean distance between a pair of parameter sets, for all dual pairs, $PD_{ij}$ is zero. If duals have zero $FD_{ij}$, they are functionally canalised duals, while duals with $FD_{ij} \neq 0$ fall in the evolvable category. Interestingly, functionally canalised duals produce the same function when one or more of its activating interactions is changed to an equal level of inhibiting interaction. When designing genetic circuits, understanding the dual space as defined in the proposed framework can help to identify design options for achieving a particular function, especially when the choice of some of the genes is constrained and only certain interactions can be manipulated. Notably, out of all possible $\approx$128 million pairs of 16038 three-node networks, we find 69174 pairs of networks that are complete duals. Moreover, we find 1343 parameter sets for which at least 10 (and a maximum of 44) complete duals exist for achieving the same function. Not all functions afford complete duals; however, for 16 out of the 20 possible functions, we could find at least one complete dual. We defer looking into the space of partial duals and constructing a library of alternate circuit designs using both complete and partial duals for the future.
A particularly significant discovery is the existence of functionally canalised duals--circuits that maintain identical functions despite having opposite interaction types (activation versus inhibition). This finding has immediate practical applications in synthetic biology, offering multiple implementation strategies for desired functions and suggesting new approaches to circuit design.

\subsection*{Section 2: Supplementary Tables}

\begin{table}[h!]
\centering
\begin{tabular}{ |p{1.5cm}|p{0.7cm}|p{0.7cm}|p{0.7cm}|p{0.7cm}|p{0.7cm}|p{0.7cm}|p{0.7cm}|p{0.7cm}|p{0.7cm}| }
 \hline
 \multicolumn{10}{|c|}{Edge Probabilities} \\
 \hline
 Category& AA & AB & AC & BA & BB & BC & CA & CB & CC\\
 \hline
 -1&0.333&0.363&0.409&0.333&0.333&0.363&0.333&0.333&0.333\\
 0&0.333&0.272&0.181&0.333&0.333&0.272&0.333&0.333&0.333\\
 1&0.333&0.363&0.409&0.333&0.333&0.363&0.333&0.333&0.333\\[1ex]
 \hline
\end{tabular}
\caption{Edge probabilities table. Probabilities of different categories of edges occurring in the complete set of 16038 networks.}
\label{Stable:1}
\end{table}

\begin{table}[ht]
    \small
    \centering
    \begin{tabular}{|cc|}
    \hline
        \textbf{Category}  &\textbf{Functional Cluster} \\\hline
        I. Monophasic&FID01, FID02, FID03, FID04, FID05, FID06  \\
        II. Biphasic&FID08, FID09, FID11, FID12, FID14, FID16, FID17, FID19 \\
        III. Triphasic&FID07, FID13 \\
        IV. Oscillatory&FID20 \\
        V. Complex&FID10, FID15, FID18 \\\hline
    \end{tabular}
    \caption{Function Categories. The 20 functions that three-node networks perform can be categorised based on the number of phases into which a given time response can be divided.}
    \label{table:func_cat}
\end{table}

\begin{table}[ht]
\begin{minipage}{\textwidth}
   \centering 
\begin{tabular}{| l  |l  |l  |l  |l  |l  |l |} \hline  

 \textbf{$w_{ij}$}& \textbf{I.A}& \textbf{I.B}& \textbf{II}& \textbf{III}& \textbf{IV}& \textbf{V}\\ \hline  

\textbf{I.A}& 0 & 0.5& 1& 1& 1& 1\\ \hline  

\textbf{I.B}& 0.5& 0 & 1& 1& 1& 1\\ \hline  

\textbf{II}& 1& 1& 0 & 1& 1& 1\\ \hline  

\textbf{III}& 1& 1& 1& 0 & 1& 1\\ \hline  

\textbf{IV}& 1& 1& 1& 1& 0 & 1\\ \hline  

\textbf{V}& 1& 1& 1& 1& 1& 0 \\ \hline 
\end{tabular}
\end{minipage}
\caption{Weights table for calculation of functional diversity. The rows and columns represent the categories as given in Table C. We further sub-categorise the monophasic category (I) into I.A and I.B representing decay and growth, respectively. Sub-category I.A includes functions FID01, FID03, and FID05 while I.B includes FID02, FID04, and FID06.}
\label{tab:weights}
\end{table}

\subsection*{Section 3: Supplementary Figures}

\begin{figure}[H]
    \centering
    \begin{subfigure}{1.4\textwidth}
    \hspace{-6.6cm}
    \centering
        \includegraphics[width=\linewidth]{modelwise_func_category_type1.png}
        \subcaption{\textbf{Network distribution over function categories.}}
        \label{fig:upset_func_cat1_netk}
    \end{subfigure}
    \begin{subfigure}{0.75\textwidth}
        \includegraphics[width=\linewidth]{network_plus_parameter_distribution_cat_type1.png}
        \subcaption{\textbf{Circuit distribution over function categories.}}
        \label{fig:upset_func_cat1_netkparams}
    \end{subfigure}
\caption{Upset plots for network and circuit distributions over function categories.}
\label{fig:upset_func_cat}  
\end{figure}

\newgeometry{top=2cm}
\begin{figure}[H]
    \centering
    \includegraphics[width=0.5\linewidth]{canalised_pair_frequency_vs_SD.png}
    \caption{Distribution of canalised circuit pairs over SD.}
    \label{fig:canal_distr}
\end{figure}

\bibliography{reference}
\bibliographystyle{pnas2009}
\end{document}
